# Supplementary material for: Spatial epidemiological determinants of severe fever with thrombocytopenia syndrome in Miyazaki, Japan: a GWLR modeling study
Source: BMC Infect Dis. 2019 Jun 7;19:498. doi: 10.1186/s12879-019-4111-3 (PMC6556057; doi:10.1186/s12879-019-4111-3)
Supplement: Supplementary file 1 — Datasets of mesh areas with observed cases of severe fever with thrombocytopenia syndrome (SFTS), with altitude and farmland, in Miyazaki, Japan (XLSX 13 kb) [file 12879_2019_4111_MOESM1_ESM.xlsx]

## Sheet: Sheet1
ID number of mesh area	SFTS presence/absence	Altitude	Farmland(Fraction*10000)
473057	0	280	454.495
473067	0	431	825.758
473076	0	786	987.693
473077	1	388	1322.91
473101	0	20	340.582
473102	0	95	293.422
473111	0	31	1078.01
473112	1	88	534.077
473113	0	37	764.768
473121	0	113	903.258
473122	1	69	879.04
473123	0	37	869.984
473130	0	286	860.796
473131	1	394	669.522
473132	1	123	442.33
473133	0	43	280.609
473140	0	162	1781.72
473141	0	418	596.39
473142	0	292	147.63
473143	0	231	94.8895
473150	0	145	1893.52
473151	1	285	764.21
473152	1	330	653.06
473153	0	160	261.89
473160	0	174	1331.99
473161	1	208	777.887
473162	1	125	955.03
473163	0	8	1078.83
473170	0	188	1627.03
473171	0	145	796.71
473172	1	33	1084.08
473173	1	10	1084.14
483005	0	417	1026.96
483006	0	282	996.416
483007	0	321	1168.11
483015	0	648	1026.96
483016	0	680	986.173
483017	0	616	1106.39
483100	0	451	417.11
483101	0	294	441.55
483102	0	62	1236.83
483103	0	11	2199.94
483104	0	3	2360.03
483110	0	576	139.286
483111	0	652	512.978
483112	1	228	853.072
483113	0	61.5	1995.49
483114	0	14	2358.55
483120	0	700	18.4155
483121	0	513	18.37
483122	0	358	378.83
483123	0	233	1148.42
483124	0	55	2457.76
483130	0	860	19.8629
483131	0	756	18.73
483132	1	545	71.96
483133	0	601	619.76
483134	1	116	560.528
483140	0	916	27.3595
483141	0	913	47
483142	1	450	122.93
483143	0	300	160.16
483144	1	94	232.29
483145	0	5	408.036
483150	0	885	27.3595
483151	0	768	27.3595
483152	0	647	141.3
483153	1	211	181.09
483154	0	151	271.99
483155	1	25	290.664
483160	0	1162	27.3595
483161	0	928	54.98
483162	0	574	59.14
483163	0	349	156.52
483164	0	132	247.91
483165	0	11	312.751
483170	0	1288	167.56
483171	0	858	164.251
483172	0	691	147.19
483173	0	348	194.14
483174	1	268	228.78
483175	0	77	243.715
483176	0	57	47.5059
493101	0	583	253.043
493102	0	423	433.22
493103	0	680	136.21
493104	0	729	151.24
493105	1	188	76.3876
493106	0	130	123.974
493107	0	120	0
493111	0	500	487.252
493112	0	844	491.267
493113	0	896	75.3709
493114	0	829	76.3876
493115	1	221	76.3876
493116	1	252	143.594
493126	0	405	0
